# Supplementary material for: Fully automated rigid image registration versus human registration in postoperative spine stereotactic body radiation therapy: a multicenter non-inferiority study
Source: J Radiat Res. 2021 Dec 20;63(1):115–21. doi: 10.1093/jrr/rrab113 (PMC8776699; doi:10.1093/jrr/rrab113)
Supplement: Supplementary_table_rrab113 [file supplementary_table_rrab113.xlsx]

## Sheet: Sheet1
Patient	Target_location	spatial_resolution_planCT	spatial_resolution_myelo	No_of_treating_vertebrae	CTV_volume	Baseline_PearsonCC	A-RIR_NMI_improvement	A-RIR_PearsonCC	H-RIR_NMI_improvement	H-RIR_PearsonCC	blind_review1	blind_review2	blind_review3	selection_results
1	C5-Th1	1.074	1.074	4	199.56	0.974	0.192	0.996	0.179	0.996	A-RIR	A-RIR	H-RIR	A-RIR
2	L4-5	1.074	1.074	2	172.83	0.771	0.218	0.979	0.232	0.98	A-RIR	A-RIR	equivalent	A-RIR
3	C3-5	0.976	1.074	3	165.79	0.882	0.073	0.956	0.043	0.939	A-RIR	A-RIR	A-RIR	A-RIR
4	L3	1.074	1.074	1	342.4	0.804	0.295	0.995	0.243	0.991	A-RIR	A-RIR	A-RIR	A-RIR
5	Th3-4	1.074	1.074	2	83.11	0.798	0.151	0.974	0.15	0.975	equivalent	H-RIR	equivalent	equivalent
6	S(S1-3)	1.074	1.074	1	359.57	0.962	0.096	0.991	0.094	0.989	A-RIR	equivalent	A-RIR	A-RIR
7	C7-Th1	1.074	0.39	2	43.09	0.899	0.122	0.989	0.096	0.986	H-RIR	A-RIR	H-RIR	H-RIR
8	L1-2	1.074	1.074	2	302.26	0.965	0.044	0.988	0.018	0.98	A-RIR	equivalent	A-RIR	A-RIR
9	Th9	1.074	1.074	1	239.69	0.396	0.178	0.942	0.168	0.943	H-RIR	H-RIR	A-RIR	H-RIR
10	Th7-9	1.074	1.074	3	34.58	0.609	0.211	0.981	0.213	0.983	A-RIR	H-RIR	A-RIR	A-RIR
11	Th7	1.074	0.352	1	20.21	0.961	0.147	0.992	0.1	0.985	A-RIR	A-RIR	H-RIR	A-RIR
12	Th12	1.074	0.272	1	64.15	0.98	0.105	0.997	0.091	0.995	A-RIR	equivalent	equivalent	equivalent
13	Th7	1.074	1.074	1	80.43	0.94	0.259	0.995	0.185	0.99	A-RIR	A-RIR	A-RIR	A-RIR
14	C7-Th4	1.074	1.074	5	85.05	0.774	0.107	0.955	0.081	0.947	A-RIR	A-RIR	A-RIR	A-RIR
15	Th6-7	1.074	1.074	2	58.49	0.587	0.304	0.956	0.307	0.954	A-RIR	A-RIR	A-RIR	A-RIR
16	L1	1.074	1.074	1	35.92	0.224	0.239	0.929	0.233	0.926	H-RIR	H-RIR	equivalent	H-RIR
17	C7	1.074	1.074	1	27.36	0.832	0.405	0.994	0.35	0.989	H-RIR	A-RIR	H-RIR	H-RIR
18	Th10-11	1.074	1.074	2	154.89	0.851	0.3	0.994	0.309	0.995	H-RIR	H-RIR	H-RIR	H-RIR
19	Th5-7	1.074	1.074	3	111.66	0.913	0.252	0.996	0.207	0.992	A-RIR	A-RIR	A-RIR	A-RIR
20	L2	1.074	1.074	1	95.97	0.234	0.243	0.901	0.209	0.876	A-RIR	H-RIR	H-RIR	H-RIR
21	L3	1.074	1.074	1	59.05	0.67	0.418	0.996	0.377	0.996	A-RIR	A-RIR	equivalent	A-RIR
22	Th11-L1	1.074	1.074	3	260.63	0.313	0.425	0.995	0.419	0.995	A-RIR	equivalent	equivalent	equivalent
23	Th4	1.074	1.074	1	27.06	0.958	0.196	0.991	0.081	0.988	H-RIR	equivalent	H-RIR	H-RIR
24	L3	1.074	1.074	1	53.68	0.834	0.261	0.994	0.251	0.993	A-RIR	equivalent	equivalent	equivalent
25	Th11-12	1.074	1.074	2	164.44	0.039	0.466	0.992	0.434	0.988	A-RIR	A-RIR	A-RIR	A-RIR
26	Th12-L1	1.074	1.074	2	86.6	0.865	0.268	0.993	0.173	0.976	A-RIR	A-RIR	A-RIR	A-RIR
27	Th6	1.074	1.074	1	112.55	0.201	0.295	0.947	0.217	0.897	H-RIR	A-RIR	A-RIR	A-RIR
28	Th3-5	1.074	0.352	3	106.64	0.959	0.036	0.971	0.027	0.968	A-RIR	H-RIR	A-RIR	A-RIR
